# Supplementary material for: Tomato Mutants Reveal Root and Shoot Strigolactone Involvement in Branching and Broomrape Resistance
Source: Plants (Basel). 2024 Jun 4;13(11):1554. doi: 10.3390/plants13111554 (PMC11174905; doi:10.3390/plants13111554)
Supplement: Supplementary file 1 [file plants-13-01554-s001.zip]

Archive with 1 entries (1 files):
- plants-3006128-supplementary.pdf
